# Supplementary material for: Exercise-induced circulating microRNA changes in athletes in various training scenarios
Source: PLoS One. 2018 Jan 16;13(1):e0191060. doi: 10.1371/journal.pone.0191060 (PMC5770042; doi:10.1371/journal.pone.0191060)
Supplement: S1 Table — (XLSX) [file pone.0191060.s002.xlsx]

## Sheet: Data
																	dynamometry
																	Angular velocity 300 ˚/s				Angular velocity 60 ˚/s				Isometric extension
																	Right leg		Left leg		Right leg		Left leg		Right leg	Left leg					miRNA levels
						InBody											Max. power /N.m/		Max. power /N.m/		Max. power /N.m/		Max. power /N.m/		Max. power /N.m/	Max. power /N.m/	myotest				mean ct value				responder vs nonresponder
measurement	Sample				Intervention type	Height	Sex	Age	Weight	Skeletal muscle mass	Body fat	Fat %	Right leg muscle mass	Muscle % right leg	Left leg muscle mass	Muscle % left leg	Extension	Flexion	Extension	Flexion	Extension	Flexion	Extension	Flexion	Extension	Flexion	jump height (cm)	performance (W/kg)	Power (N/kg)	Acceleration (cm/s)	miR-21	miR-222	miR-16	miR-93	1vs3*	1vs3*	1vs3*	1vs3*	1vs3*	1vs3*
		code	id	time	intervention	height	sex	age	weight	skeletal muscle	fat	fat %	muscle right leg	muscle % right leg	muscle left leg	muscle % left leg	t300_right leg_ext	t300_right leg_fl	t300_left leg_ext	t300_left leg_fl	t60_right leg_ext	t60_right leg_fl	t60_left leg_ext	t60_left leg_fl	tIE_right leg	tIE_left leg	jump	performance	power	acceleration	miR21	miR222	miR16	miR93	t300_RN	t60_RN	IE_RN	jump_RN	fat %_RN	muscle_right leg_RN
1	1+0	1+0	1	0	EXPL	177	M	20	70.6	36.88	6.1	8.66	10.01	109.81	10.03	109.99	94	49	85	42	199	118	198	114	198	216	33.2	37	19.7	224	28.2158	28.8194	20.5525	28.2402	R	R	R	R	R	R
1	2+0	2+0	2	0	EXPL	174	M	20	71.5	37.33	6.1	8.53	9.66	109.7	9.54	108.29	113	56	114	49	205	100	198	87	285	237	35.8	46	22	249	28.4747	29.5787	21.2673	29.1162	R	R	N	R	R	N
1	3+0	3+0	3	0	EXPL	175	M	22	74.8	36.29	11.2	15.01	9.9	111.09	9.75	109.4	98	34	99	46	195	91	206	114	255	233	35.4	46	22	246	27.3488	28.3359	20.667	28.4829	N	N	N	N	R	N
1	4+0	4+0	4	0	HIIT	183	M	20	75.8	39.41	6.9	9.07	11.07	113.64	11.18	114.73	96	47	98	45	178	100	170	94	216	239	27.7	39.5	19	245	30.9818	29.7016	21.4984	30.4143	N	R	N	N	N	N
1	5+0	5+0	5	0	EXPL	172	M	24	74.9	36.08	11.7	15.65	9.11	105.79	9	104.5	104	69	107	77	220	110	203	111	241	256	39.8	35.5	22.4	196	30.1467	29.6422	21.4109	28.9786	N	N	R	N	N	N
1	6+0	6+0	6	0	EXPL	174	M	23	74.1	37.74	8.4	11.3	10.79	122.46	10.68	121.23	96	57	94	58	197	125	174	102	259	263	32.2	30	19.3	183	30.1741	29.8041	22.1222	29.71	R	N	R	R	N	N
1	7+0	7+0	7	0	HYP	176	M	25	70.6	36.99	5.4	7.7	9.58	106.26	9.49	105.34	107	56	111	61	207	111	197	114	262	224	40.5	34.5	19	219	28.0851	28.6006	20.1346	28.5725	N	N	N	N	N	N
1	8+0	8+0	8	0	HYP	188	M	26	68.2	37.73	2.6	3.81	11.15	108.43	11.09	107.83	96	56	102	43	212	119	210	122	262	289	36.4	44.5	24.8	236	37.6266	30.6233	22.5225	30.3938	R	N	N	R	N	N
1	9+0	9+0	9	0	EXPL	180	M	20	75	37.71	8.5	11.38	10.67	113.16	10.53	111.7	125	68	114	68	251	125	247	127	320	328	41.3	47.5	22.5	252	32.8844	29.3394	20.9883	29.6415	R	R	N	N	R	N
1	10+0	10+0	10	0	HYP	187	M	25	77.8	42.82	3.3	4.28	11.99	117.85	11.92	117.14	113	73	121	62	224	130	251	136	305	279	40.6	66	29.4	284	30.7558	31.0507	23.8551	30.4732	R	N	N	R	N	N
1	11+0	11+0	11	0	HIIT	185	M	40	87.4	40.46	16.2	18.56	11.85	118.98	11.32	113.71	106	60	118	58	217	132	212	127	237	214	42.7	51	25.6	274	33.4554	29.1852	21.7331	29.2148	R	R	N	N	R	N
1	14+0	14+0	14	0	EXPL	194	M	19	78.7	41.3	6.3	7.95	12.69	115.83	12.68	115.75	108	47	125	43	199	119	209	104	217	252	35.1	34	19.1	216	33.8349	31.114	24.091	30.0575	N	N	N	N	R	N
1	15+0	15+0	15	0	HYP	178	M	25	77.4	39.76	8.4	10.9	10.65	115.52	10.46	113.4	88	53	111	57	107	98	180	110	197	306	43.4	39	21.1	228	36.198	29.7466	21.9831	30.7826	R	R	R	N	N	N
1	16+0	16+0	16	0	HYP	181	M	23	81.3	39.75	11.5	14.1	10.41	109.19	10.29	107.89	87	52	94	41	168	107	149	95	218	191	36.4	44.5	24.2	243	37.2329	29.7781	21.5918	29.3917	N	R	R	N	N	N
1	17+0	17+0	17	0	HIIT	196	M	19	93.7	48.86	9.2	9.8	13.5	120.72	13.62	121.84	145	60	137	45	271	91	225	114	304	289	38.5	34.5	21.1	208	35.1155	29.4379	22.2915	29.586	N	N	R	R	N	N
1	18+0	18+0	18	0	HYP	177	M	19	62.2	32	5.7	9.22	9.17	100.58	9.02	98.96	125	71	121	49	244	149	244	136	262	297	39.5	40	24.4	221	36.1694	29.7705	21.9627	29.1391	N	N	N	N	N	N
1	19+0	19+0	19	0	HIIT	182	M	21	79	41.88	6.4	8.16	11.15	115.71	11.07	114.88	156	69	118	75	252	141	263	103	286	323	38.1	36	20.3	223	30.2094	31.1256	23.0208	29.1627	N	N	R	N	N	N
1	20+0	20+0	20	0	HYP	174	M	25	65.8	34.94	4.6	6.99	9.67	109.79	9.55	108.45	83	11	91	47	134	41	126	89	195	175	37.4	50.5	28.4	240	30.246	31.2913	23.6554	30.1976	N	R	R	N	N	N
1	22+0	22+0	22	0	HYP	197	M	25	91.5	49.03	5.9	6.44	13.69	121.19	13.91	123.13	137	68	129	68	296	126	237	121	386	431	46	58	29.4	296	30.3214	30.8226	22.6468	30.4077	R	N	R	R	R	N
1	23+0	23+0	23	0	EXPL	178	M	20	70.6	37.24	5.6	7.97	9.72	105.4	9.54	103.47	106	54	102	52	175	89	167	85	222	289	31.6	47	27.3	243	28.8341	29.1544	21.3929	27.2961	N	N	R	R	N	N
1	24+0	24+0	24	0	HYP	175	M	23	66	33.62	7.2	10.85	8.9	99.85	8.77	98.43	115	45	104	56	235	125	207	132	266	207	38.1	31.5	19.5	197	38.4812	30.1588	22.4282	30.3682	R	N	R	N	N	N
1	25+0	25+0	25	0	HIIT	190	M	20	77	41.66	4	5.24	12.4	118.04	12.22	116.31	122	50	119	45	207	95	179	85	264	218	33.2	48.5	25.8	261	37.829	30.6988	23.3446	31.3004	N	N	N	R	N	N
1	26+0	26+0	26	0	EXPL	179	M	25	79.3	39.27	11	13.86	10.61	113.82	10.26	110.07	96	45	111	46	187	100	197	107	228	255	35.4	37.5	21.4	237	34.6329	30.2467	22.6758	29.1709	R	R	N	R	N	N
1	27+0	27+0	27	0	HIIT	175	M	24	91.6	40.35	21.4	23.36	10.66	119.57	10.68	119.8	141	75	152	76	267	146	252	127	273	320	39.1	41	23.4	232	29.3792	29.8346	21.3896	26.7735	N	N	R	R	N	N
1	28+0	28+0	28	0	HIIT	182	M	23	82.4	40.61	11.7	14.24	11.28	117.01	11.28	117.08	111	73	106	61	224	130	201	113	240	251	37.4	40	23.9	227	33.8967	30.181	22.1548	27.0396	N	N	R	N	N	N
1	29+0	29+0	29	0	HIIT	194	M	21	73.5	37.67	7.2	9.75	12.09	108.19	12.01	107.43	96	39	99	33	149	56	138	53	134	133	22.7	26.5	18.4	167	27.8594	29.0947	20.5953	26.3042	R	N	R	R	N	N
1	30+0	30+0	30	0	EXPL	185	M	20	77.3	43.16	2.9	3.69	11.28	113.24	11.26	113.09	106	62	119	64	237	133	225	117	279	308	38.8	35	20.9	208	35.1626	30.1699	22.3053	27.1878	R	R	R	N	N	N
1	31+0	31+0	31	0	HIIT	178	M	19	74.2	38.57	7.6	10.28	10.57	114.64	10.41	112.89	102	69	99	66	178	100	183	103	233	248	39.1	40	23.5	236	35.1798	30.0772	22.2868	26.9636	N	R	R	N	N	N
1	32+0	32+0	32	0	HIIT	187	M	19	71.6	38.43	4	5.62	10.99	108	11.1	109.05	123	94	132	96	224	172	239	146	302	320	42.7	53.5	27.8	280	32.7428	30.4528	22.4919	26.8487	R	N	N	R	R	N
1	33+0	33+0	33	0	HYP	186	M	20	76.1	40.61	5.7	7.43	11.28	112.04	11.19	111.11	121	72	125	60	236	118	252	117	344	308	37.4	45.5	22.5	247	29.5514	27.9977	21.0943	27.4384	R	N	R	R	R	N
2	1+5	1+5	1	5	EXPL	177	M	20	71.9	39.32	4	5.54	10.4	114.04	10.35	113.52	99	52	97	50	198	119	194	114	247	255	34.4	28.5	18.8	179	32.9332	31.4502	25.065	29.8753
2	2+5	2+5	2	5	EXPL	174	M	20	72.4	38.85	4.8	6.68	9.72	110.35	9.57	108.67	123	57	117	45	220	77	165	75	222	218	38.8	32.5	20.3	189	33.7413	31.8515	25.7372	31.4735
2	3+5	3+5	3	5	EXPL	175	M	22	76.2	37.67	10.2	13.39	10.09	113.27	9.88	110.89	100	46	89	58	197	98	187	130	240	251	36.4	41	23.9	209	31.5843	30.1965	22.9505	26.3402		* the cut-off for N/R is the progress by more than 5% between the first and the third measurement (pretest - posttest)
2	4+5	4+5	4	5	HIIT	183	M	20	76.7	40.71	5.9	7.66	10.94	112.31	11.05	113.42	95	39	92	42	176	76	159	77	218	258	28.3	45.5	23.6	243	31.5785	30.6535	23.118	27.3022		** 1= 1st measurement
2	5+5	5+5	5	5	EXPL	172	M	24	71.8	35.63	9.8	13.7	8.95	102.75	8.87	101.87	99	71	104	71	201	100	188	104	262	259	43.8	32	22.1	183	33.929	31.4824	26.7875	31.0725		** 300 = angular velocity 300°/s
2	6+5	6+5	6	5	EXPL	174	M	23	76	37.82	10.1	13.26	10.5	120.58	10.39	119.32	104	68	104	58	179	104	190	103	316	262	33.8	33.5	17.4	213	30.2845	30.2037	21.6698	27.6061		**PE = extension of the right leg
2	7+5	7+5	7	5	HYP	176	M	25	71.7	36.85	7.2	10.04	9.45	104.85	9.39	104.19	106	52	106	56	194	104	206	99	262	258	41.3	30	20.1	181	31.0728	30.173	23.3616	28.5949		**I = isometric extension
2	8+5	8+5	8	5	HYP	188	M	26	69.5	37.76	3.9	5.62	11.16	108.52	10.99	106.85	95	37	96	14	207	106	188	115	218	241	33.8	50.5	27	247	30.6419	29.6467	21.1691	26.2943		**1/jump = height of jump measured by myotest [cm]
2	9+5	9+5	9	5	EXPL	180	M	20	77.1	39.64	8	10.44	10.64	112.89	10.56	112	138	64	129	72	226	113	243	130	260	316	42.7	31	21.3	185	31.8985	30.257	23.5936	29.1746		** % fat = percentage of body fat
2	10+5	10+5	10	5	HYP	187	M	25	78.8	43.77	2.8	3.58	11.85	116.48	11.84	116.39	118	77	121	62	240	137	229	125	313	343	37.8	60.5	30	280	30.6415	29.3536	21.3854	26.8825		**1/sv = skeletal muscle mass on the right lower extremity [kg]
2	11+5	11+5	11	5	HIIT	185	M	40	88.1	41.69	14.8	16.84	11.81	118.55	11.42	114.7	118	61	114	61	240	121	205	114	203	194	45.3	49.5	26.5	266	32.3645	31.0077	25.6151	30.7212		N = nonresponder
2	14+5	14+5	14	5	EXPL	194	M	19	79.2	42.12	6.2	7.79	12.28	112.17	12.25	111.82	108	43	106	38	213	127	213	127	197	243	30.7	45.5	24	245	30.6293	28.9735	20.8632	26.1534		R = responder
2	15+5	15+5	15	5	HYP	178	M	25	77.5	39.39	9.3	12.05	10.45	113.31	10.29	111.56	121	56	106	62	160	111	217	117	292	317	44.5	45	22.8	239	29.8501	28.2721	20.2965	25.1732
2	16+5	16+5	16	5	HYP	181	M	23	80	38.3	12.6	15.76	10.35	108.53	10.24	107.46	99	46	98	38	186	113	165	103	222	243	37.1	48.5	26.3	253	29.3147	27.638	19.8718	24.6149
2	17+5	17+5	17	5	HIIT	196	M	20	92.9	48.1	9.4	10.1	13.43	120.04	13.44	120.26	125	52	121	45	279	122	268	114	308	294	41.6	24.5	21.1	151	32.839	31.3255	25.7041	31.3651
2	18+5	18+5	18	5	HYP	177	M	19	64.2	32.97	6.1	9.46	9.31	102.09	9.16	100.47	125	80	115	68	217	144	206	119	285	296	41.3	51.5	24.8	276	32.5452	31.4649	25.2259	32.0846
2	19+5	19+5	19	5	HIIT	182	M	21	75.9	41.16	5.3	7.02	10.76	111.61	10.61	110.11	111	71	136	77	263	149	256	92	332	342	39.1	54.5	23.5	286	29.2207	28.7932	20.257	26.0164
2	20+5	20+5	20	5	HYP	174	M	25	66	35.74	3.7	5.59	9.64	109.36	9.47	107.49	85	39	91	53	171	85	155	88	198	172	38.5	62.5	33.2	267	30.434	31.0921	25.2701	29.6917
2	22+5	22+5	22	5	HYP	197	M	25	92.1	50.43	4.5	4.87	13.83	122.44	13.99	123.87	148	60	152	53	270	113	210	99	365	460	50.2	61	27.5	295	27.0918	28.1734	19.7536	24.2221
2	23+5	23+5	23	5	EXPL	178	M	20	73	39.72	3.8	5.14	10.89	107.04	11.01	108.18	107	54	113	53	186	104	151	98	270	264	34.4	55	31.2	254	31.2644	31.0904	26.1014	30.5541
2	24+5	24+5	24	5	HYP	175	M	23	68.2	35.44	6.5	9.59	9.13	102.46	9.05	101.58	115	61	96	50	228	136	205	125	262	203	37.1	29	20	181	27.141	28.0354	19.8784	24.5541
2	25+5	25+5	25	5	HIIT	190	M	20	78.3	43.84	2.3	3	12.87	117.55	12.8	116.88	121	39	111	26	203	69	168	69	286	283	38.5	57.5	28.3	282	31.2903	30.3312	25.3937	29.8008
2	26+5	26+5	26	5	EXPL	179	M	26	80.1	40.18	10.7	13.36	10.54	113.05	10.34	110.93	91	49	99	54	186	106	206	108	239	320	35.8	50	21.9	270	32.4126	32.1412	26.0537	31.3285
2	27+5	27+5	27	5	HIIT	175	M	24	91.5	40.06	21.6	23.62	10.92	122.52	10.99	123.33	163	69	163	80	264	146	264	142	327	353	40.5	48	24.8	245	30.8242	29.0887	20.5155	25.884
2	28+5	28+5	28	5	HIIT	182	M	23	84.8	40.96	13	15.36	11.52	119.52	11.5	119.34	104	71	103	53	194	126	206	126	245	217	41.6	43	26	225	27.656	29.2571	21.2393	26.0441
2	29+5	29+5	29	5	HIIT	194	M	21	73.6	36.22	9.7	13.15	11.13	104.87	11.09	104.5	103	33	100	31	156	57	142	57	132	121	26.4	35	18.3	218	30.5909	28.602	19.9325	25.4661
2	30+5	30+5	30	5	EXPL	185	M	20	78.9	43.25	4.1	5.17	11.25	112.96	11.15	111.92	108	75	123	69	260	137	258	140	319	358	39.5	39	22.8	209	30.5436	30.8508	25.8251	31.1038
2	31+5	31+5	31	5	HIIT	178	M	20	74.2	38.47	7.6	10.26	10.48	113.66	10.32	111.94	102	73	102	69	198	118	214	92	239	270	38.8	40.5	25.2	231	27.6318	29.5731	21.2328	26.8409
2	32+5	32+5	32	5	HIIT	187	M	19	77.5	41.1	5.7	7.41	12.01	115.54	11.92	114.69	128	89	135	95	224	170	245	150	299	312	45.3	55	26.4	274	30.4373	30.7055	25.2511	30.368
2	33+5	33+5	33	5	HYP	186	M	20	78.1	42.98	3.9	4.95	11.6	115.23	11.52	114.47	125	69	123	60	221	123	212	110	294	348	37.4	45.5	22.1	243	35.0468	30.3341	24.9316	29.8674
3	1+8	1+8	1	8	EXPL	177	M	20	73.6	40.58	3.4	4.61	10.78	118.29	10.73	117.74	103	54	99	61	218	123	195	119	241	268	35.4	37.5	21.7	211	32.1738	30.2633	24.1343	29.06
3	2+8	2+8	2	8	EXPL	174	M	20	71.8	38.32	5.4	7.5	9.53	108.15	9.38	106.49	123	72	117	61	218	114	213	92	268	259	42	36.5	22.3	200	31.6606	29.6822	25.1611	29.2949
3	3+8	3+8	3	8	EXPL	175	M	22	75.6	37.95	9.3	12.31	9.91	111.18	9.79	109.88	96	52	99	62	198	121	203	129	244	270	35.8	28.5	22.1	160	29.4002	29.259	24.7978	28.3487
3	4+8	4+8	4	8	HIIT	183	M	20	75.6	38.85	7.7	10.25	10.61	108.9	10.71	109.88	100	52	102	53	190	81	187	85	221	256	28.8	41.5	22.9	225	33.1102	30.1604	25.1129	29.7418
3	5+8	5+8	5	8	EXPL	172	M	24	75	36.29	11.7	15.59	9.09	105.6	8.98	104.31	99	66	110	72	195	108	201	106	281	267	40.9	41.5	22.3	224	32.4365	32.3334	26.6293	31.599
3	6+8	6+8	6	8	EXPL	174	M	23	74.9	38.3	8.7	11.58	10.73	121.84	10.56	119.82	104	60	92	50	182	92	183	76	274	252	38.5	29	20.2	176	33.8295	31.869	25.9794	30.799
3	7+8	7+8	7	8	HYP	176	M	25	72.5	37.1	7.6	10.42	9.34	103.64	9.26	102.75	108	53	108	58	203	103	201	118	262	270	39.8	38.5	20.2	231	33.0783	31.9257	26.589	31.086
3	8+8	8+8	8	8	HYP	188	M	26	70	37.81	4.3	6.11	11.23	109.16	11.04	107.34	103	37	102	24	222	117	205	125	241	248	38.5	49	25	250	33.4226	33.4541	27.4132	33.2362
3	9+8	9+8	9	8	EXPL	180	M	21	77.9	40.72	6.7	8.56	11.06	117.33	10.93	115.95	137	71	133	89	266	123	271	141	306	340	35.1	51	23.7	261	32.1245	31.3635	25.5965	30.682
3	10+8	10+8	10	8	HYP	187	M	26	78.6	42.85	4.1	5.21	11.86	116.51	11.81	116.06	127	85	130	76	231	132	260	133	311	325	42.7	57	26.2	269	32.5617	30.4438	25.202	30.2062
3	11+8	11+8	11	8	HIIT	185	M	40	88.9	42.06	14.8	16.65	12.2	122.46	11.79	118.34	122	60	110	68	228	104	193	134	221	232	40.5	52.5	27.1	258	31.9961	31.0114	25.2926	30.7637
3	14+8	14+8	14	8	EXPL	194	M	19	79.9	42.59	5.8	7.23	12.82	117.04	12.67	115.66	108	67	120	50	187	125	205	119	218	234	32.5	55	29.6	254	31.7514	30.7148	25.9297	30.8033
3	15+8	15+8	15	8	HYP	178	M	25	77.5	39.02	10.1	12.99	10.47	113.59	10.26	111.32	137	56	129	64	213	117	236	122	325	340	44.9	47.5	23.7	240	31.1046	30.2388	24.7933	29.1746
3	16+8	16+8	16	8	HYP	181	M	23	80.4	38.03	13.4	16.62	10.48	109.94	10.33	108.32	81	56	85	39	179	108	141	84	262	203	36.8	53	24.3	274	30.6012	30.9234	25.6954	30.3466
3	17+8	17+8	17	8	HIIT	196	M	20	92.4	47.44	9.6	10.42	13.36	119.47	13.43	120.16	146	69	129	57	278	118	248	114	332	335	41.3	69	28.6	308	29.345	28.3437	21.1872	25.7067
3	18+8	18+8	18	8	HYP	177	M	19	64.1	32.88	6.3	9.9	9.16	100.46	8.99	98.62	123	73	115	72	220	133	220	122	274	306	40.2	45	23.6	232	32.5142	31.0643	25.5169	32.9711
3	19+8	19+8	19	8	HIIT	182	M	22	76.8	41.05	6.3	8.22	10.84	112.46	10.78	111.85	122	81	137	88	247	167	258	137	346	355	38.1	55	22.9	280	31.431	30.7864	25.19	30.8169
3	20+8	20+8	20	8	HYP	174	M	25	67.1	35.01	5.8	8.64	9.41	106.82	9.29	105.43	87	47	95	54	168	87	148	88	208	`75	35.8	48.5	26.2	245	32.4594	31.2241	25.0824	30.7155
3	22+8	22+8	22	8	HYP	197	M	25	93	50.45	5.4	5.79	13.65	120.84	13.78	121.98	146	69	175	66	309	140	289	151	500	477	50.2	63.5	27.6	315	32.1928	30.4522	24.9973	29.8139
3	23+8	23+8	23	8	EXPL	178	M	20	70.7	37.02	6.2	8.83	9.69	105.12	9.56	103.64	111	58	113	60	170	94	161	98	241	273	35.4	55	29	267	32.4298	30.5804	24.8621	29.9508
3	24+8	24+8	24	8	HYP	175	M	23	67.5	34.66	7.1	10.57	9.22	103.41	9.09	102.02	126	61	108	62	225	136	221	126	294	221	36.8	43.5	22.1	238	32.3571	31.239	25.2996	30.7563
3	25+8	25+8	25	8	HIIT	190	M	20	78.8	42.37	5.1	6.52	12.28	116.91	12.06	114.85	107	14	108	30	212	91	203	88	267	302	35.8	53	26.8	262	32.3352	30.7899	24.8346	31.1614
3	26+8	26+8	26	8	EXPL	179	M	26	79.2	39.38	11.1	14.03	10.41	111.61	10.06	107.89	107	62	115	61	207	107	220	119	225	283	39.1	53.5	23.9	272	32.8631	31.0932	25.8449	32.1638
3	27+8	27+8	27	8	HIIT	175	M	24	89.2	39.82	20.1	22.56	10.41	116.82	10.52	118.04	145	76	144	85	239	126	240	123	324	353	43.4	51	26.2	242	31.1407	30.7208	24.1398	30.0693
3	28+8	28+8	28	8	HIIT	182	M	23	82	40.24	11.8	14.4	11.16	115.83	11.13	115.5	115	79	104	62	207	140	222	133	258	214	38.8	49	26.2	257	33.4311	31.7545	25.3011	30.4942
3	29+8	29+8	29	8	HIIT	194	M	21	75.9	38.36	7.8	10.32	12.06	110.12	11.91	108.74	104	39	102	26	149	79	178	64	165	176	25.7	34	19.3	205	33.7573	31.5724	25.3067	30.8551
3	30+8	30+8	30	8	EXPL	185	M	20	79.3	42.92	5	6.35	11.23	112.73	11.13	111.7	119	66	125	68	258	140	254	126	319	366	39.1	42	22.6	226	32.3858	30.3493	25.8438	30.4296
3	31+8	31+8	31	8	HIIT	178	M	20	74	37.62	8.9	11.96	10.31	113.13	10.22	112.14	107	75	108	58	213	111	209	100	275	306	38.8	49.5	26	248	34.9387	33.1957	27.9617	33.799
3	32+8	32+8	32	8	HIIT	187	M	19	72.4	39.33	3.6	4.99	10.83	106.44	10.97	107.79	136	79	138	95	225	170	247	155	286	292	45.3	66.5	28.5	299	33.0814	30.5072	26.0491	30.7651
3	33+8	33+8	33	8	HYP	186	M	20	78.2	42.13	5.1	6.5	11.71	116.29	11.57	114.92	133	85	136	68	245	125	244	126	403	400	43.8	64	26.4	299	31.539	29.1244	23.1077	28.9807
Tables mean±sd, according to intervention, time, RN
IE_RN
intervention		HIIT						EXPL						HYP						total
time		0		5		8		0		5		8		0		5		8
R-N		N	R	N	R	N	R	N	R	N	R	N	R	N	R	N	R	N	R
char.	n	4	6	4	6	4	6	5	5	5	5	5	5	4	6	4	6	4	6	90
weight	90	78,0 ± 6,7	82,4 ± 8,6	80,2 ± 5,3	82,2 ± 8,8	78,9 ± 7,1	81,7 ± 7,6	75,9 ± 3,2	73,5 ± 2,9	77,0 ± 3,0	74,3 ± 3,1	76,9 ± 3,3	74,7 ± 3,1	69,7 ± 6,5	76,3 ± 9,7	71,0 ± 6,1	77,0 ± 9,3	71,3 ± 6,0	77,3 ± 9,6	76,9 ± 7,1
skeletal muscle mass	90	40,0 ± 1,4	41,3 ± 4,0	41,8 ± 1,4	40,8 ± 4,0	40,7 ± 1,8	40,8 ± 3,5	38,4 ± 2,0	38,2 ± 2,8	39,7 ± 1,7	39,1 ± 2,8	39,8 ± 1,9	39,0 ± 2,7	37,4 ± 4,4	39,6 ± 5,4	37,8 ± 4,5	40,4 ± 5,6	37,7 ± 4,1	39,9 ± 5,9	39,7 ± 3,6
skeletal muscle mass %	90	51,5 ± 3,6	50,3 ± 3,3	52,4 ± 3,6	49,9 ± 3,6	51,7 ± 3,2	50,0 ± 3,0	50,6 ± 1,7	52,0 ± 2,8	51,6 ± 1,8	52,7 ± 2,7	51,8 ± 1,7	52,2 ± 2,6	53,6 ± 1,9	51,9 ± 1,8	53,2 ± 2,1	52,4 ± 2,8	52,7 ± 1,8	51,5 ± 2,6	51,7 ± 2,6
fat	90	7,8 ± 5,8	10,6 ± 5,6	7,2 ± 5,3	11,1 ± 5,7	7,8 ± 5,0	10,8 ± 4,9	8,6 ± 2,5	6,9 ± 3,3	8,0 ± 2,5	6,4 ± 3,3	7,7 ± 2,5	7,0 ± 3,3	4,2 ± 1,5	7,2 ± 2,5	5,0 ± 2,0	6,8 ± 3,6	5,6 ± 1,7	7,8 ± 3,3	7,8 ± 3,9
fat %	90	9,6 ± 6,2	12,6 ± 5,6	8,7 ± 5,8	13,3 ± 5,8	9,6 ± 5,2	13,0 ± 5,1	11,3 ± 3,1	9,5 ± 4,4	10,3 ± 3,1	8,6 ± 4,5	9,9 ± 3,1	9,4 ± 4,3	6,3 ± 2,6	9,5 ± 3,0	7,2 ± 3,1	8,8 ± 4,5	7,9 ± 2,6	10,2 ± 4,1	10,0 ± 4,4
muscle right leg	90	11,6 ± 0,7	11,5 ± 1,1	11,9 ± 0,8	11,4 ± 1,1	11,5 ± 0,9	11,4 ± 1,2	10,7 ± 1,2	10,2 ± 0,9	10,7 ± 1,0	10,4 ± 0,9	10,7 ± 1,3	10,3 ± 0,9	10,5 ± 1,3	10,8 ± 1,7	10,4 ± 1,3	10,8 ± 1,7	10,4 ± 1,4	10,8 ± 1,6	10,9 ± 1,2
muscle % right leg	90	114,7 ± 5,0	116,0 ± 4,4	116,0 ± 2,8	115,4 ± 6,6	113,7 ± 7,4	114,6 ± 3,4	112,7 ± 2,4	111,3 ± 7,0	112,3 ± 1,2	111,5 ± 6,8	113,1 ± 4,0	112,7 ± 7,5	108,3 ± 7,2	111,3 ± 7,1	108,0 ± 6,2	111,9 ± 6,8	107,4 ± 7,0	111,8 ± 6,4	112,5 ± 5,8
muscle left leg	90	11,5 ± 0,5	11,5 ± 1,2	11,8 ± 0,8	11,3 ± 1,1	11,4 ± 0,6	11,3 ± 1,2	10,6 ± 1,3	10,1 ± 0,9	10,5 ± 1,0	10,4 ± 0,9	10,6 ± 1,3	10,2 ± 0,9	10,4 ± 1,4	10,7 ± 1,8	10,3 ± 1,3	10,8 ± 1,8	10,3 ± 1,4	10,7 ± 1,7	10,8 ± 1,2
muscle % left leg	90	113,5 ± 3,1	115,7 ± 5,2	114,9 ± 1,4	114,9 ± 7,2	112,7 ± 4,8	114,4 ± 4,3	111,0 ± 2,9	110,5 ± 7,2	110,9 ± 1,3	111,0 ± 6,5	111,2 ± 4,4	111,4 ± 7,4	107,3 ± 7,5	110,4 ± 8,1	107,0 ± 6,8	111,1 ± 7,6	106,2 ± 7,5	110,7 ± 7,1	111,5 ± 6,0
t300_right leg_ext	90	111,8 ± 13,1	125,2 ± 25,2	115,5 ± 14,3	118,0 ± 23,7	116,2 ± 16,0	123,2 ± 18,4	108,0 ± 11,8	101,2 ± 5,8	112,0 ± 18,7	103,4 ± 4,3	114,2 ± 16,0	107,2 ± 7,9	110,2 ± 12,1	105,2 ± 22,3	111,0 ± 13,2	115,5 ± 21,8	115,2 ± 11,6	118,3 ± 27,4	113,1 ± 17,4
t300_right leg_fl	90	62,8 ± 21,6	64,2 ± 13,4	57,0 ± 23,7	61,5 ± 15,9	51,2 ± 27,3	69,8 ± 15,7	50,0 ± 12,7	58,2 ± 7,7	51,8 ± 8,6	64,0 ± 10,4	64,8 ± 8,2	60,8 ± 5,2	64,0 ± 9,3	50,2 ± 21,8	61,5 ± 20,6	55,2 ± 10,9	62,0 ± 21,3	62,3 ± 13,2	59,6 ± 15,1
t300_left leg_ext	90	116,8 ± 14,0	118,5 ± 21,8	113,0 ± 17,6	120,8 ± 25,0	114,5 ± 16,0	120,7 ± 18,3	112,6 ± 9,3	101,4 ± 12,9	108,0 ± 15,6	108,2 ± 10,0	116,8 ± 12,2	107,8 ± 12,8	113,8 ± 9,1	109,0 ± 15,7	109,5 ± 10,9	111,0 ± 23,0	113,8 ± 12,1	121,3 ± 32,7	113,4 ± 17,1
t300_left leg_fl	90	61,0 ± 24,1	59,3 ± 17,1	56,0 ± 29,7	59,2 ± 19,4	61,5 ± 27,3	62,7 ± 22,5	50,4 ± 10,1	58,6 ± 13,1	53,4 ± 13,0	60,2 ± 9,4	64,6 ± 14,5	62,2 ± 8,4	53,8 ± 9,3	54,8 ± 9,6	50,0 ± 24,5	52,7 ± 8,5	57,5 ± 23,6	58,8 ± 10,9	57,7 ± 15,9
t60_right leg_ext	90	206,5 ± 20,2	223,5 ± 50,2	210,8 ± 27,7	225,7 ± 49,7	213,8 ± 17,3	222,2 ± 44,0	207,4 ± 25,2	205,6 ± 23,7	208,4 ± 16,6	204,8 ± 32,1	215,2 ± 30,6	204,6 ± 34,8	221,8 ± 16,5	196,0 ± 71,7	214,5 ± 19,4	206,0 ± 41,3	219,0 ± 11,7	223,2 ± 50,9	212,8 ± 35,8
t60_right leg_fl	90	124,8 ± 35,5	110,7 ± 34,7	109,0 ± 46,7	119,7 ± 33,3	111,5 ± 40,1	123,5 ± 29,5	107,0 ± 14,3	115,0 ± 16,8	104,2 ± 18,6	112,8 ± 15,4	118,0 ± 7,4	111,4 ± 20,3	127,2 ± 16,5	102,5 ± 32,0	122,8 ± 20,7	113,5 ± 16,8	121,2 ± 14,2	118,8 ± 19,6	114,9 ± 24,3
t60_left leg_ext	90	200,0 ± 31,7	210,3 ± 46,5	194,2 ± 39,3	225,0 ± 48,4	207,5 ± 27,1	225,8 ± 29,4	211,4 ± 20,5	193,4 ± 23,4	202,8 ± 29,2	196,2 ± 38,6	222,4 ± 28,0	198,8 ± 34,4	225,5 ± 26,1	191,8 ± 49,4	207,2 ± 16,8	194,0 ± 26,8	221,5 ± 26,9	213,2 ± 57,9	207,9 ± 34,9
t60_left leg_fl	90	113,0 ± 28,5	102,2 ± 25,7	102,5 ± 37,2	103,8 ± 30,1	115,5 ± 34,6	111,8 ± 27,0	107,8 ± 14,6	105,8 ± 12,9	114,0 ± 23,7	111,8 ± 16,8	120,0 ± 18,1	105,0 ± 19,5	127,0 ± 10,9	110,7 ± 16,2	114,5 ± 11,1	107,0 ± 13,2	124,5 ± 6,4	116,2 ± 25,6	111,3 ± 21,1
tIE_right leg	90	254,8 ± 37,1	245,0 ± 60,7	251,5 ± 48,0	263,8 ± 76,1	248,8 ± 33,0	283,3 ± 67,3	261,0 ± 42,2	239,8 ± 31,5	231,6 ± 23,6	282,8 ± 32,8	252,2 ± 35,8	271,2 ± 32,5	272,8 ± 21,5	267,7 ± 80,7	269,5 ± 40,2	272,2 ± 59,3	272,0 ± 29,4	332,0 ± 104,9	266,2 ± 55,2
tIE_left leg	90	247,8 ± 49,4	260,7 ± 70,4	261,8 ± 50,3	266,2 ± 86,7	270,5 ± 32,4	289,8 ± 76,5	261,0 ± 38,6	266,4 ± 35,0	269,6 ± 45,9	279,6 ± 44,0	277,2 ± 39,5	285,2 ± 45,8	272,2 ± 33,0	269,7 ± 97,9	284,5 ± 45,3	290,5 ± 106,5	287,2 ± 34,7	286,0 ± 147,0	274,1 ± 66,1
jump	90	36,6 ± 7,4	35,8 ± 6,5	39,4 ± 8,0	38,0 ± 5,8	37,6 ± 7,0	37,7 ± 6,2	36,6 ± 2,6	35,1 ± 3,9	36,9 ± 4,4	37,2 ± 4,4	36,9 ± 3,7	37,9 ± 2,4	39,2 ± 2,0	39,8 ± 3,9	38,5 ± 3,6	40,8 ± 5,4	40,3 ± 1,8	41,4 ± 5,8	38,1 ± 4,9
performance	90	48,1 ± 6,1	36,3 ± 5,5	51,9 ± 5,4	40,9 ± 10,4	53,4 ± 10,2	51,2 ± 11,3	42,2 ± 6,0	36,9 ± 6,2	40,0 ± 8,2	37,6 ± 10,4	44,9 ± 11,8	41,0 ± 9,4	46,2 ± 13,8	44,8 ± 9,1	48,1 ± 12,9	48,6 ± 12,3	47,4 ± 7,7	53,3 ± 8,6	44,9 ± 10,2
power	90	24,6 ± 3,8	21,8 ± 2,2	26,2 ± 1,9	23,1 ± 2,9	26,3 ± 2,4	24,9 ± 3,3	21,4 ± 1,3	21,9 ± 3,2	22,3 ± 1,6	22,5 ± 5,4	24,3 ± 3,1	23,2 ± 3,4	24,4 ± 4,3	24,2 ± 4,0	25,5 ± 4,2	25,3 ± 4,8	23,8 ± 2,6	25,1 ± 2,0	23,9 ± 3,3
acceleration	90	265,0 ± 15,5	215,5 ± 25,6	266,2 ± 16,8	226,0 ± 44,0	261,0 ± 30,3	256,7 ± 35,0	240,0 ± 14,5	210,8 ± 23,5	219,6 ± 36,8	207,6 ± 30,0	229,4 ± 47,7	220,8 ± 32,7	240,0 ± 30,3	241,8 ± 32,1	246,0 ± 45,8	246,3 ± 37,9	245,5 ± 17,9	268,5 ± 32,9	238,5 ± 35,0
miR21	90	6,2 ± 2,9	8,1 ± 3,2	8,6 ± 0,8	10,2 ± 2,0	7,4 ± 0,6	7,7 ± 2,1	8,6 ± 3,3	9,5 ± 2,7	7,9 ± 1,1	8,2 ± 1,6	8,4 ± 1,3	7,3 ± 0,7	6,8 ± 4,5	6,3 ± 4,1	8,8 ± 0,9	10,2 ± 2,9	7,1 ± 0,4	8,3 ± 0,8	8,2 ± 2,4
miR222	90	10,0 ± 0,7	10,0 ± 0,7	9,3 ± 0,3	10,6 ± 1,0	9,4 ± 0,4	8,9 ± 1,6	10,3 ± 1,0	10,5 ± 0,5	9,3 ± 1,3	9,0 ± 0,5	9,6 ± 0,9	8,9 ± 1,0	10,0 ± 1,1	10,0 ± 1,1	9,8 ± 0,9	11,1 ± 1,4	8,3 ± 1,3	9,5 ± 0,8	9,7 ± 1,1
miR16	90	17,7 ± 0,8	18,0 ± 0,8	15,2 ± 1,2	18,5 ± 2,1	14,7 ± 0,5	15,2 ± 2,2	18,1 ± 1,4	18,4 ± 0,7	16,2 ± 2,1	14,9 ± 2,0	14,5 ± 0,5	14,5 ± 1,0	17,9 ± 1,5	17,8 ± 0,9	17,2 ± 1,9	18,3 ± 2,7	13,8 ± 1,0	15,2 ± 0,9	16,5 ± 2,1
miR93	90	10,6 ± 1,9	12,4 ± 1,4	10,5 ± 1,5	13,1 ± 2,2	9,4 ± 0,6	9,7 ± 2,6	10,7 ± 0,6	11,7 ± 1,1	11,1 ± 2,6	10,0 ± 1,5	9,7 ± 1,5	9,6 ± 0,9	10,4 ± 0,9	10,2 ± 1,2	11,5 ± 2,6	13,6 ± 2,7	8,1 ± 1,5	10,0 ± 0,8	10,8 ± 2,1
fat %_RN
intervention		HIIT						EXPL						HYP						total
time		0		5		8		0		5		8		0		5		8
R-N		N	R	N	R	N	R	N	R	N	R	N	R	N	R	N	R	N	R
char.	n	8	2	8	2	8	2	5	5	5	5	5	5	8	2	8	2	8	2	90
weight	90	80,9 ± 7,8	79,5 ± 11,2	81,0 ± 7,7	82,8 ± 7,5	80,6 ± 6,8	80,7 ± 11,7	75,2 ± 3,3	74,1 ± 3,2	76,0 ± 3,6	75,4 ± 3,1	75,8 ± 3,6	75,8 ± 3,2	71,2 ± 6,9	83,8 ± 10,9	72,0 ± 6,1	85,1 ± 9,9	72,2 ± 6,0	85,6 ± 10,5	76,9 ± 7,1
skeletal muscle mass	90	41,1 ± 3,4	39,4 ± 1,4	41,2 ± 3,6	41,4 ± 0,4	40,7 ± 3,1	40,7 ± 1,9	38,7 ± 2,7	37,9 ± 2,0	39,3 ± 2,8	39,5 ± 1,6	38,8 ± 2,6	40,0 ± 1,9	37,2 ± 3,6	44,8 ± 6,0	37,5 ± 3,2	46,7 ± 5,3	37,2 ± 3,1	46,3 ± 5,9	39,7 ± 3,6
skeletal muscle mass %	90	51,0 ± 3,1	50,0 ± 5,2	51,0 ± 3,8	50,2 ± 4,0	50,6 ± 2,9	50,8 ± 5,0	51,4 ± 3,0	51,1 ± 1,7	51,8 ± 2,6	52,5 ± 2,1	51,1 ± 2,2	52,9 ± 1,8	52,3 ± 2,1	53,5 ± 0,2	52,2 ± 2,4	54,9 ± 0,2	51,5 ± 2,2	54,1 ± 0,3	51,7 ± 2,6
fat	90	9,3 ± 5,4	10,1 ± 8,6	9,3 ± 5,9	10,2 ± 6,4	9,7 ± 4,7	9,2 ± 7,9	7,9 ± 3,7	7,6 ± 2,2	7,7 ± 3,4	6,6 ± 2,5	8,5 ± 2,9	6,1 ± 2,1	6,1 ± 2,9	5,8 ± 0,1	6,5 ± 3,3	4,2 ± 0,4	7,3 ± 3,1	5,2 ± 0,2	7,8 ± 3,9
fat %	90	11,2 ± 5,5	12,1 ± 9,1	11,3 ± 6,3	12,1 ± 6,7	11,8 ± 4,9	10,8 ± 8,2	10,5 ± 4,8	10,3 ± 2,9	10,1 ± 4,5	8,8 ± 3,2	11,3 ± 3,8	8,0 ± 2,8	8,5 ± 3,5	6,9 ± 0,7	9,0 ± 3,9	4,9 ± 0,1	10,1 ± 3,6	6,1 ± 0,5	10,0 ± 4,4
muscle right leg	90	11,6 ± 1,0	11,4 ± 0,6	11,5 ± 1,1	11,9 ± 0,1	11,4 ± 1,1	11,5 ± 1,0	10,3 ± 0,9	10,6 ± 1,2	10,4 ± 0,9	10,6 ± 1,0	10,2 ± 0,8	10,8 ± 1,3	10,2 ± 1,1	12,5 ± 1,7	10,2 ± 1,0	12,7 ± 1,6	10,1 ± 1,0	12,7 ± 1,4	10,9 ± 1,2
muscle % right leg	90	115,9 ± 3,9	113,5 ± 7,8	115,3 ± 5,8	117,0 ± 2,1	114,2 ± 3,7	114,4 ± 11,3	112,1 ± 7,0	111,9 ± 2,6	111,3 ± 6,8	112,5 ± 1,4	111,4 ± 6,8	114,4 ± 4,5	108,4 ± 6,3	116,6 ± 6,5	108,2 ± 5,0	118,8 ± 5,1	107,9 ± 5,4	118,6 ± 3,2	112,5 ± 5,8
muscle left leg	90	11,6 ± 1,0	11,2 ± 0,2	11,5 ± 1,1	11,7 ± 0,4	11,3 ± 1,1	11,4 ± 0,6	10,1 ± 0,9	10,5 ± 1,3	10,4 ± 0,9	10,5 ± 1,0	10,1 ± 0,8	10,7 ± 1,3	10,1 ± 1,1	12,6 ± 1,9	10,1 ± 1,0	12,8 ± 1,7	10,0 ± 1,0	12,7 ± 1,6	10,8 ± 1,2
muscle % left leg	90	115,6 ± 4,4	111,4 ± 3,3	115,0 ± 6,2	114,7 ± 0,0	113,9 ± 4,0	113,1 ± 7,5	110,5 ± 7,2	111,0 ± 2,9	110,4 ± 6,3	111,4 ± 1,8	109,5 ± 6,6	113,1 ± 4,8	107,2 ± 6,4	117,1 ± 8,5	107,0 ± 5,2	119,2 ± 6,6	106,5 ± 5,6	118,5 ± 5,0	111,5 ± 6,0
t300_right leg_ext	90	121,1 ± 23,6	114,5 ± 12,0	115,5 ± 21,7	123,0 ± 7,1	118,2 ± 18,1	129,0 ± 9,9	101,6 ± 5,2	107,6 ± 12,3	101,8 ± 7,0	113,6 ± 16,7	108,0 ± 7,5	113,4 ± 16,5	101,8 ± 15,4	129,0 ± 11,3	108,0 ± 14,1	136,5 ± 16,3	111,5 ± 20,2	139,5 ± 9,2	113,1 ± 17,4
t300_right leg_fl	90	60,2 ± 13,4	77,0 ± 24,0	55,9 ± 17,0	75,0 ± 19,8	60,6 ± 23,9	69,5 ± 13,4	57,4 ± 9,0	50,8 ± 12,5	63,4 ± 11,3	52,4 ± 8,4	62,4 ± 3,6	63,2 ± 9,5	52,1 ± 19,1	70,0 ± 2,8	56,0 ± 16,1	64,5 ± 6,4	58,5 ± 14,9	77,0 ± 11,3	59,6 ± 15,1
t300_left leg_ext	90	116,0 ± 19,8	125,0 ± 9,9	116,0 ± 23,5	124,5 ± 14,8	116,8 ± 17,1	124,0 ± 19,8	106,6 ± 9,4	107,4 ± 15,6	108,6 ± 9,5	107,6 ± 15,9	111,0 ± 12,0	113,6 ± 14,6	106,9 ± 11,2	127,0 ± 2,8	103,6 ± 10,4	137,5 ± 20,5	109,0 ± 15,6	155,5 ± 27,6	113,4 ± 17,1
t300_left leg_fl	90	55,8 ± 15,9	77,0 ± 26,9	52,9 ± 20,6	78,0 ± 24,0	57,4 ± 22,3	81,5 ± 19,1	59,4 ± 11,9	49,6 ± 10,6	61,0 ± 8,5	52,6 ± 13,1	62,2 ± 8,4	64,6 ± 14,5	52,0 ± 8,1	64,0 ± 5,7	50,4 ± 17,3	56,5 ± 4,9	56,1 ± 17,2	67,0 ± 1,4	57,7 ± 15,9
t60_right leg_ext	90	215,8 ± 45,4	220,5 ± 4,9	216,6 ± 45,8	232,0 ± 11,3	216,9 ± 38,9	226,5 ± 2,1	203,2 ± 25,1	209,8 ± 23,3	202,4 ± 33,2	210,8 ± 13,0	202,4 ± 34,0	217,4 ± 30,3	191,4 ± 49,8	266,0 ± 42,4	200,4 ± 27,8	245,5 ± 34,6	207,6 ± 22,8	277,0 ± 45,3	212,8 ± 35,8
t60_right leg_fl	90	107,4 ± 30,0	152,0 ± 28,3	107,9 ± 35,6	145,5 ± 34,6	114,1 ± 30,5	137,0 ± 46,7	111,4 ± 17,9	110,6 ± 14,4	110,2 ± 15,1	106,8 ± 19,8	108,2 ± 19,2	121,2 ± 4,3	110,0 ± 31,9	122,0 ± 5,7	117,0 ± 20,2	118,0 ± 7,1	116,6 ± 17,0	132,5 ± 10,6	114,9 ± 24,3
t60_left leg_ext	90	201,4 ± 42,7	225,5 ± 19,1	209,6 ± 49,9	225,0 ± 28,3	218,1 ± 29,0	220,0 ± 38,2	193,2 ± 23,3	211,6 ± 20,4	198,6 ± 38,8	200,4 ± 29,4	203,8 ± 35,5	217,4 ± 30,6	195,5 ± 43,1	244,5 ± 10,6	196,4 ± 25,4	211,0 ± 1,4	204,0 ± 41,1	266,5 ± 31,8	207,9 ± 34,9
t60_left leg_fl	90	99,0 ± 22,6	136,5 ± 13,4	96,1 ± 29,2	132,0 ± 25,5	105,5 ± 25,7	144,5 ± 14,8	104,4 ± 12,2	109,2 ± 14,9	110,6 ± 16,8	115,2 ± 23,4	105,0 ± 19,5	120,0 ± 18,1	116,8 ± 18,1	119,0 ± 2,8	111,4 ± 13,3	104,5 ± 7,8	114,8 ± 18,3	138,5 ± 17,7	111,3 ± 21,1
tIE_right leg	90	243,8 ± 52,9	269,5 ± 46,0	260,9 ± 67,0	251,0 ± 67,9	273,5 ± 61,0	253,5 ± 46,0	245,8 ± 23,4	255,0 ± 49,5	281,2 ± 35,1	233,2 ± 24,4	268,0 ± 36,7	255,4 ± 33,4	245,9 ± 38,6	365,0 ± 29,7	256,5 ± 40,4	329,5 ± 50,2	272,1 ± 37,9	451,5 ± 68,6	266,2 ± 55,2
tIE_left leg	90	252,6 ± 61,6	267,0 ± 75,0	267,2 ± 73,6	253,0 ± 83,4	287,1 ± 66,0	262,0 ± 42,4	274,2 ± 23,4	253,2 ± 43,7	292,6 ± 44,5	256,6 ± 36,2	288,2 ± 44,9	274,2 ± 39,5	246,0 ± 52,4	369,5 ± 87,0	259,1 ± 57,4	404,0 ± 79,2	248,5 ± 85,3	438,5 ± 54,4	274,1 ± 66,1
jump	90	34,5 ± 6,2	42,7 ± 0,0	36,9 ± 6,0	45,3 ± 0,0	36,3 ± 6,1	42,9 ± 3,4	35,6 ± 3,7	36,2 ± 3,0	37,5 ± 4,2	36,6 ± 4,5	38,6 ± 2,0	36,2 ± 3,5	39,0 ± 2,4	41,7 ± 6,1	38,9 ± 3,3	43,8 ± 9,1	39,4 ± 3,1	47,0 ± 4,5	38,1 ± 4,9
performance	90	38,2 ± 6,3	52,2 ± 1,8	43,6 ± 10,6	52,2 ± 3,9	50,2 ± 10,2	59,5 ± 9,9	37,0 ± 6,2	42,1 ± 6,1	41,9 ± 10,2	35,7 ± 7,2	44,2 ± 10,6	41,7 ± 11,0	43,8 ± 10,8	51,8 ± 8,8	47,2 ± 12,4	53,2 ± 11,0	47,8 ± 5,7	63,8 ± 0,4	44,9 ± 10,2
power	90	21,9 ± 2,6	26,7 ± 1,6	23,9 ± 3,1	26,4 ± 0,1	24,9 ± 3,0	27,8 ± 1,0	22,3 ± 3,0	21,1 ± 1,5	23,1 ± 5,0	21,7 ± 2,3	23,6 ± 3,3	23,9 ± 3,3	23,9 ± 3,8	25,9 ± 4,9	25,5 ± 4,6	24,8 ± 3,8	23,9 ± 2,0	27,0 ± 0,8	23,9 ± 3,3
acceleration	90	224,9 ± 28,1	277,0 ± 4,2	235,1 ± 42,1	270,0 ± 5,7	253,4 ± 31,8	278,5 ± 29,0	213,4 ± 25,9	237,4 ± 16,3	225,8 ± 35,4	201,4 ± 26,8	233,0 ± 38,9	217,2 ± 41,5	233,5 ± 25,1	271,5 ± 34,6	240,5 ± 39,3	269,0 ± 36,8	247,4 ± 16,2	307,0 ± 11,3	238,5 ± 35,0
miR21	90	7,4 ± 3,4	6,9 ± 0,5	9,8 ± 1,9	8,6 ± 1,4	7,6 ± 1,8	7,5 ± 0,8	8,2 ± 2,9	9,8 ± 3,0	8,3 ± 1,5	7,8 ± 1,2	7,2 ± 0,6	8,6 ± 1,2	5,7 ± 4,0	10,1 ± 0,5	9,8 ± 1,6	8,9 ± 5,6	7,7 ± 0,9	8,1 ± 0,5	8,2 ± 2,4
miR222	90	10,0 ± 0,7	10,2 ± 0,9	10,3 ± 1,0	9,1 ± 0,2	9,1 ± 1,4	9,2 ± 0,4	10,2 ± 0,4	10,6 ± 1,1	8,8 ± 0,7	9,5 ± 1,1	8,8 ± 0,8	9,7 ± 0,8	9,9 ± 0,9	10,6 ± 2,0	10,5 ± 1,4	10,7 ± 1,5	8,7 ± 1,0	10,2 ± 0,9	9,7 ± 1,1
miR16	90	17,9 ± 0,9	17,9 ± 0,5	17,8 ± 2,3	14,6 ± 0,3	15,1 ± 1,9	14,3 ± 0,5	18,0 ± 0,6	18,5 ± 1,5	14,7 ± 2,1	16,4 ± 1,9	14,2 ± 0,6	14,9 ± 0,7	17,7 ± 1,2	18,1 ± 1,1	17,9 ± 2,3	17,7 ± 3,7	14,3 ± 0,9	15,9 ± 1,3	16,5 ± 2,1
miR93	90	11,6 ± 1,9	12,0 ± 1,7	12,7 ± 2,1	9,5 ± 0,2	9,7 ± 2,2	9,2 ± 0,0	11,5 ± 1,2	10,9 ± 0,8	9,7 ± 1,6	11,4 ± 2,3	9,0 ± 0,9	10,4 ± 1,1	10,1 ± 0,8	11,1 ± 2,1	12,8 ± 2,7	13,0 ± 4,0	8,9 ± 1,4	10,6 ± 0,6	10,8 ± 2,1
